# Supplementary material for: Direct Current Electrical Fields Improve Experimental Wound Healing by Activation of Cytokine Secretion and Erk1/2 Pathway Stimulation
Source: Life (Basel). 2021 Nov 5;11(11):1195. doi: 10.3390/life11111195 (PMC8625131; doi:10.3390/life11111195)
Supplement: Supplementary file 1 [file life-11-01195-s001.zip]

Archive with 2 entries (2 files):
- life-1441598-supplementary/ROTI-Mark BI-Pink.jfif
- life-1441598-supplementary/Supplementary Materials_Direct Current Electrical Fields Improve Experimental Wound Healing by Activation of Cytokine Secretion and Erk1_2 Pathway Stimulation.pdf
